# Supplementary material for: Clinical Trials of Stem Cell Therapy in Japan: The Decade of Progress under the National Program
Source: J Clin Med. 2022 Nov 28;11(23):7030. doi: 10.3390/jcm11237030 (PMC9736364; doi:10.3390/jcm11237030)
Supplement: Supplementary file 1 [file jcm-11-07030-s001.zip]

Archive with 1 entries (1 files):
- jcm-2021891-supplementary.pdf
